# Supplementary material for: Depreissia decipiens, an enigmatic canopy spider from Borneo revisited (Araneae, Salticidae), with remarks on the distribution and diversity of canopy spiders in Sabah, Borneo
Source: Zookeys. 2016 Jan 21;(556):1–17. doi: 10.3897/zookeys.556.6174 (PMC4740869; doi:10.3897/zookeys.556.6174)
Supplement: XML Treatment for Depreissia decipiens [file zookeys.556.6174-treatment1.xml]

<!DOCTYPE tp:taxon-treatment
  PUBLIC "-//TaxonX//DTD Taxonomic Treatment Publishing DTD v0 20100105//EN" "tax-treatment-NSO.dtd">
<tp:taxon-treatment xmlns:tp="http://www.plazi.org/taxpub"><tp:treatment-meta><kwd-group><label>Taxon classification</label><kwd><named-content content-type="kingdom">Animalia</named-content></kwd><kwd><named-content content-type="order">Araneae</named-content></kwd><kwd><named-content content-type="family">Salticidae</named-content></kwd></kwd-group><mixed-citation publication-type="journal"><person-group><name><surname>Deeleman-Reinhold</surname><given-names>Christa L.</given-names></name><name><surname>Miller</surname><given-names>Jeremy</given-names></name><name><surname>Floren</surname><given-names>Andreas</given-names></name></person-group><article-title>
          <italic><tp:taxon-name><tp:taxon-name-part taxon-name-part-type="genus">Depreissia</tp:taxon-name-part> <tp:taxon-name-part taxon-name-part-type="species">decipiens</tp:taxon-name-part></tp:taxon-name></italic>, an enigmatic canopy spider from Borneo revisited (<tp:taxon-name><tp:taxon-name-part taxon-name-part-type="order">Araneae</tp:taxon-name-part></tp:taxon-name>, <tp:taxon-name><tp:taxon-name-part taxon-name-part-type="family">Salticidae</tp:taxon-name-part></tp:taxon-name>), with remarks on the distribution and diversity of canopy spiders in Sabah, Borneo</article-title><source>Zookeys</source><day>21</day><month>1</month><year>2016</year><volume>2016</volume><issue>556</issue><fpage>1</fpage><lpage>17</lpage><pub-id pub-id-type="doi">10.3897/zookeys.556.6174</pub-id></mixed-citation></tp:treatment-meta><tp:nomenclature><tp:taxon-name>
              <tp:taxon-name-part taxon-name-part-type="genus">Depreissia</tp:taxon-name-part>
              <tp:taxon-name-part taxon-name-part-type="species">decipiens</tp:taxon-name-part>
            </tp:taxon-name><tp:taxon-authority>Deeleman-Reinhold &amp; Floren, 2003</tp:taxon-authority><xref ref-type="fig" rid="F1">Figs 1–4</xref><xref ref-type="fig" rid="F2">, 5–10</xref><xref ref-type="fig" rid="F3">, 11–13</xref><xref ref-type="fig" rid="F4">, 14</xref><tp:nomenclature-citation-list><tp:nomenclature-citation><tp:taxon-name>
                  <tp:taxon-name-part taxon-name-part-type="genus">Depreissia</tp:taxon-name-part> <tp:taxon-name-part taxon-name-part-type="species">decipiens</tp:taxon-name-part></tp:taxon-name><comment>Deeleman-Reinhold &amp; Floren 2003: 336, figs 1–7 (description ♂ holotype)</comment></tp:nomenclature-citation></tp:nomenclature-citation-list></tp:nomenclature><tp:treatment-sec sec-type="Holotype"><title>Holotype.</title><p>
              <bold>MALAYSIA (BORNEO)</bold>: Sabah, Kinabalu area, Sorinsim, ♂, 40 year old secondary forest adjacent to primary forest, <named-content xmlns:xlink="http://www.w3.org/1999/xlink" content-type="dwc:verbatimCoordinates" xlink:type="simple">6°17'52"N, 116°42'3"E</named-content>, 280 m.a.s.l., canopy fogging <italic><tp:taxon-name><tp:taxon-name-part taxon-name-part-type="genus">Vitex</tp:taxon-name-part> <tp:taxon-name-part taxon-name-part-type="species">pinnata</tp:taxon-name-part></tp:taxon-name></italic> (L.), (<tp:taxon-name><tp:taxon-name-part taxon-name-part-type="family">Verbenaceae</tp:taxon-name-part></tp:taxon-name>), tree 9 fog 1, 8.3.1997.</p></tp:treatment-sec><tp:treatment-sec sec-type="material"><title>Additional material.</title><p>Sabah, 1 immature, same as holotype, canopy fogging <italic><tp:taxon-name><tp:taxon-name-part taxon-name-part-type="genus">Vitex</tp:taxon-name-part> <tp:taxon-name-part taxon-name-part-type="species">pinnata</tp:taxon-name-part></tp:taxon-name></italic> (L.) tree 5, fog 1, 7.3.1997; Mt. Kinabalu National Park at Poring Hot Springs, primary forest, <named-content xmlns:xlink="http://www.w3.org/1999/xlink" content-type="dwc:verbatimCoordinates" xlink:type="simple">6°2'37"N, 116°41'57"E</named-content>, 500–700 m.a.s.l., 1♀, canopy fogging, <italic><tp:taxon-name><tp:taxon-name-part taxon-name-part-type="genus">Aporosa</tp:taxon-name-part> <tp:taxon-name-part taxon-name-part-type="species">maingayi</tp:taxon-name-part></tp:taxon-name></italic> tree 6, fog 1, 28.3.1998; Mt. Kinabalu National Park at Poring Hot Springs, <named-content xmlns:xlink="http://www.w3.org/1999/xlink" content-type="dwc:verbatimCoordinates" xlink:type="simple">6°2'42"N, 116°41'54"E</named-content>, 1 immature, canopy fogging , <italic><tp:taxon-name><tp:taxon-name-part taxon-name-part-type="genus">Aporosa</tp:taxon-name-part> <tp:taxon-name-part taxon-name-part-type="species">lagenocarpa</tp:taxon-name-part></tp:taxon-name></italic>, tree 8, fog 1, 29.3.1998; Mt. Kinabalu National Park at Poring Hot Springs, <named-content xmlns:xlink="http://www.w3.org/1999/xlink" content-type="dwc:verbatimCoordinates" xlink:type="simple">6°2'58"N, 116°41'58"E</named-content> 1 immature, <italic><tp:taxon-name><tp:taxon-name-part taxon-name-part-type="genus">Aporosa</tp:taxon-name-part> <tp:taxon-name-part taxon-name-part-type="species">lagenocarpa</tp:taxon-name-part></tp:taxon-name></italic> tree, 19.2.1996; Kinabalu area, <!--PageBreak-->Monggis lowland primary forest, <named-content xmlns:xlink="http://www.w3.org/1999/xlink" content-type="dwc:verbatimCoordinates" xlink:type="simple">6°13'17N, 116°44'14"E</named-content>, 300 m.a.s.l., 2 immatures, canopy fogging <italic><tp:taxon-name><tp:taxon-name-part taxon-name-part-type="genus">Lithocarpus</tp:taxon-name-part></tp:taxon-name></italic> sp. (<tp:taxon-name><tp:taxon-name-part taxon-name-part-type="family">Fagaceae</tp:taxon-name-part></tp:taxon-name>) tree 32, fog 1, 23.9.2006 (Fig. <xref ref-type="fig" rid="F4">14</xref>). All A. Floren, deposited in Naturalis Biodiversity Center, Leiden (<named-content xmlns:xlink="http://www.w3.org/1999/xlink" content-type="dwc:institutional_code" xlink:type="simple">RMNH</named-content>).</p></tp:treatment-sec><tp:treatment-sec sec-type="Diagnosis"><title>Diagnosis.</title><p>The palpal structure is unlike that in any known salticid. <italic><tp:taxon-name><tp:taxon-name-part taxon-name-part-type="genus">Depreissia</tp:taxon-name-part> <tp:taxon-name-part taxon-name-part-type="species">decipiens</tp:taxon-name-part></tp:taxon-name></italic> shares with the African species <italic><tp:taxon-name><tp:taxon-name-part taxon-name-part-type="genus">Depreissia</tp:taxon-name-part> <tp:taxon-name-part taxon-name-part-type="species">myrmex</tp:taxon-name-part></tp:taxon-name></italic> the peculiar elongate, dorsally flat rhombus-shaped carapace, and the PLE widely separated and far removed from the anterior eyes. The rear part of the carapace is transformed. The palpal tegulum has a deep constriction, which divides it into an anterior and a posterior part, the latter bearing an elongate bifid tegular apophysis and a large chitinized grooved median apophysis <!--PageBreak-->directed downward along the longitudinal axis. The spermophore and filiform embolus are situated in the anterior part (Figs <xref ref-type="fig" rid="F3">12</xref>, <xref ref-type="fig" rid="F3">13</xref>).</p><p>
              <italic><tp:taxon-name><tp:taxon-name-part taxon-name-part-type="genus">Depreissia</tp:taxon-name-part> <tp:taxon-name-part taxon-name-part-type="species">decipiens</tp:taxon-name-part></tp:taxon-name></italic> male is distinguished from the African species <italic><tp:taxon-name><tp:taxon-name-part taxon-name-part-type="genus">Depreissia</tp:taxon-name-part> <tp:taxon-name-part taxon-name-part-type="species">myrmex</tp:taxon-name-part></tp:taxon-name></italic> by its larger size and accordingly longer legs, pale orange colour rather than dark as in <italic><tp:taxon-name><tp:taxon-name-part taxon-name-part-type="genus">Depreissia</tp:taxon-name-part> <tp:taxon-name-part taxon-name-part-type="species">myrmex</tp:taxon-name-part></tp:taxon-name></italic>, and the ALE positioned posterolaterally instead of directly behind the AME. The posterior end of the carapace in <italic><tp:taxon-name><tp:taxon-name-part taxon-name-part-type="genus">Depreissia</tp:taxon-name-part> <tp:taxon-name-part taxon-name-part-type="species">myrmex</tp:taxon-name-part></tp:taxon-name></italic> has an upturned posterior margin (<xref ref-type="bibr" rid="B28">Wesołowska 1997</xref>: fig. 2); in <italic><tp:taxon-name><tp:taxon-name-part taxon-name-part-type="genus">Depreissia</tp:taxon-name-part> <tp:taxon-name-part taxon-name-part-type="species">decipiens</tp:taxon-name-part></tp:taxon-name></italic> there is a central pustulous hump and a pair of large lateral pits (Figs <xref ref-type="fig" rid="F2">5</xref>, <xref ref-type="fig" rid="F2">8</xref>, <xref ref-type="fig" rid="F2">9</xref>; <xref ref-type="bibr" rid="B7">Deeleman-Reinhold and Floren 2003</xref>: fig. 6). Cheliceral <!--PageBreak-->promargin with 2 teeth (one in <italic><tp:taxon-name><tp:taxon-name-part taxon-name-part-type="genus">Depreissia</tp:taxon-name-part> <tp:taxon-name-part taxon-name-part-type="species">myrmex</tp:taxon-name-part></tp:taxon-name></italic>). Femora and some other segments of leg I with at least one spine (legs of <italic><tp:taxon-name><tp:taxon-name-part taxon-name-part-type="genus">Depreissia</tp:taxon-name-part> <tp:taxon-name-part taxon-name-part-type="species">myrmex</tp:taxon-name-part></tp:taxon-name></italic> spineless). The pedicel is much longer and arched in <italic><tp:taxon-name><tp:taxon-name-part taxon-name-part-type="genus">Depreissia</tp:taxon-name-part> <tp:taxon-name-part taxon-name-part-type="species">decipiens</tp:taxon-name-part></tp:taxon-name></italic>, shorter and straighter in <italic><tp:taxon-name><tp:taxon-name-part taxon-name-part-type="genus">Depreissia</tp:taxon-name-part> <tp:taxon-name-part taxon-name-part-type="species">myrmex</tp:taxon-name-part></tp:taxon-name></italic>. Palp (Figs <xref ref-type="fig" rid="F3">11–13</xref>): the embolus runs transversely as half a coil along anterior half of the tegulum (Fig. <xref ref-type="fig" rid="F3">13</xref>), parallel to the spermophore, whereas there are two full coils in <italic><tp:taxon-name><tp:taxon-name-part taxon-name-part-type="genus">Depreissia</tp:taxon-name-part> <tp:taxon-name-part taxon-name-part-type="species">myrmex</tp:taxon-name-part></tp:taxon-name></italic>. In <italic><tp:taxon-name><tp:taxon-name-part taxon-name-part-type="species">decipiens</tp:taxon-name-part></tp:taxon-name></italic> the membranous tegulum is divided into an anterior and a posterior part, connected by a thin string of soft tissue, the posterior part bears at its base a bifid tegular apophysis (bta in Figs <xref ref-type="fig" rid="F3">11</xref>, <xref ref-type="fig" rid="F3">13</xref>) and a strong grooved dagger-like median apophysis which is directed basally (bta and ma, Fig. <xref ref-type="fig" rid="F3">13</xref>; <xref ref-type="bibr" rid="B7">Deeleman-Reinhold and Floren 2003</xref>: fig. 3); in <italic><tp:taxon-name><tp:taxon-name-part taxon-name-part-type="genus">Depreissia</tp:taxon-name-part> <tp:taxon-name-part taxon-name-part-type="species">myrmex</tp:taxon-name-part></tp:taxon-name></italic> the apophysis is spout-like (<xref ref-type="bibr" rid="B28">Wesołowska 1997</xref>: figs 3–5).</p><fig id="F1" position="float" orientation="portrait"><label>Figures 1–4.</label><caption><p>
          <italic><tp:taxon-name><tp:taxon-name-part taxon-name-part-type="genus">Depreissia</tp:taxon-name-part> <tp:taxon-name-part taxon-name-part-type="species">decipiens</tp:taxon-name-part></tp:taxon-name></italic> female <bold>1</bold> Female habitus, lateral <bold>2</bold> epigyne in situ, ventral view <bold>3</bold> epigyne, ventral view, arrow indicates first tight loop <bold>4</bold> vulva, dorsal view. Scale bars: 0.4 mm (<bold>1</bold>), 0.2 mm (<bold>2–4</bold>).</p></caption><graphic xmlns:xlink="http://www.w3.org/1999/xlink" xlink:href="zookeys-556-001-g001.jpg" position="float" orientation="portrait" xlink:type="simple" id="oo_73989.jpg"/></fig><fig id="F2" position="float" orientation="portrait"><label>Figures 5–10.</label><caption><p>
          <italic><tp:taxon-name><tp:taxon-name-part taxon-name-part-type="genus">Depreissia</tp:taxon-name-part> <tp:taxon-name-part taxon-name-part-type="species">decipiens</tp:taxon-name-part></tp:taxon-name></italic> <bold>5</bold> Female carapace and pedicel, dorsal view <bold>6</bold> epigyne, ventral view <bold>7</bold> vulva, dorsal view <bold>8</bold> male habitus, dorsal view <bold>9</bold> male habitus, lateral view <bold>10</bold> male habitus, ventral view. Scale bars: 0.2 mm (<bold>6–7</bold>), 1.0 mm (<bold>8–10</bold>).</p></caption><graphic xmlns:xlink="http://www.w3.org/1999/xlink" xlink:href="zookeys-556-001-g002.jpg" position="float" orientation="portrait" xlink:type="simple" id="oo_73990.jpg"/></fig><fig id="F3" position="float" orientation="portrait"><label>Figures 11–13.</label><caption><p>
          <italic><tp:taxon-name><tp:taxon-name-part taxon-name-part-type="genus">Depreissia</tp:taxon-name-part> <tp:taxon-name-part taxon-name-part-type="species">decipiens</tp:taxon-name-part></tp:taxon-name></italic>, male palp <bold>11</bold> retrolateral view <bold>te</bold> tip embolus <bold>bta</bold> bifid tegular apophysis <bold>bma</bold> base median apophysis <bold>12</bold> prolateral view <bold>c</bold> membranous connection dorsal and ventral tegulum <bold>13</bold> ventral view <bold>bfe</bold> base free part of embolus <bold>bta</bold> bifid tegular apophysis <bold>ma</bold> median apophysis. Scale bars: 0.2 mm.</p></caption><graphic xmlns:xlink="http://www.w3.org/1999/xlink" xlink:href="zookeys-556-001-g003.jpg" position="float" orientation="portrait" xlink:type="simple" id="oo_73991.jpg"/></fig><fig id="F4" position="float" orientation="portrait"><label>Figure 14.</label><caption><p>Specimen records of <italic><tp:taxon-name><tp:taxon-name-part taxon-name-part-type="genus">Depreissia</tp:taxon-name-part> <tp:taxon-name-part taxon-name-part-type="species">decipiens</tp:taxon-name-part></tp:taxon-name></italic> (black circles) from the vicinity of Sorinsim, Monggis, and Poring Hot Spring. The locations of Kinabalu and Crocker Range National Parks, and the Keningau area, are shown. Inset shows area of map within Borneo.</p></caption><graphic xmlns:xlink="http://www.w3.org/1999/xlink" xlink:href="zookeys-556-001-g004.jpg" position="float" orientation="portrait" xlink:type="simple" id="oo_73992.jpg"/></fig></tp:treatment-sec><tp:treatment-sec sec-type="Redescription of the male"><title>Redescription of the male.</title><p>Total length 4.10. Carapace length 1.55, width 1.00, height 0.80. clypeus height 0.10, maxillar height 0.35, width 0.15 at base, 0.25 in the middle, 0.20 distally, chelicerae length 0.50, width 0.25 in the middle, pedicel length 1.25, abdomen length 1.50, width 1.00. Eye sizes: AME 0.30, ALE 0.11, PME 0.03, PLE 0.18. Eye row widths: AME-AME 0.60, ALE-ALE 0.72, PME-PME 0.75, PLE-PLE 0.95.</p><p>Leg I (coxa-trochanter-femur-patella-tibia-metatarsus-tarsus = total) 0.25-0.15-0.60-0.30-0.50-0.40-0.20 = 2.40, leg II 0.30-0.10-0.60-0.30-0.50-0.40-0.30 = 2.50, leg III 0.30-0.10-0.70-0.30-0.50-0.50-0.25 = 2.65, leg IV 0.45-0.20-0.90-0.45-0.55-0.50-0.30 = 3.35. Total length of right and left legs differ by approximately 3–4%.</p><p>Spider orange, carapace as in diagnosis, maxillae hooked outward at right angle, chelicerae basal half deeply excavated mesally (<xref ref-type="bibr" rid="B7">Deeleman-Reinhold and Floren 2003</xref>: fig. 5), promargin with 2 teeth, posterior margin with some granule-based setae. Intercoxal ventral triangles laterally between coxae II and III. Pedicel slightly shorter than abdomen, arched, with two prominent humps dorsally, surface dotted with seta-bearing granules. Legs vaguely banded orange/cream/black; all leg femora have one disto-dorsal spine; there are two lateral unpaired short thick spines proventrally on tibia I and one similar on metatarsus I; all other segments are spineless. Abdomen oblate with dorsal scutum over 5/6 of the dorsal surface, showing a vague broad dark band anteriorly, continued on the flank and one near the rear and with several chevrons in between. Pulmonary plates large, triangular.</p><p>Palp: see diagnosis. Tibial apophysis short and straight (Fig. <xref ref-type="fig" rid="F3">11</xref>). Cymbium tip lacking central groove, there is a clear rim bordering anteriorly the cavity which hosts the bulb. The embolus is directed retrolaterally, it is not cradled.</p></tp:treatment-sec><tp:treatment-sec sec-type="Description of the female"><title>Description of the female</title><p>(Figs <xref ref-type="fig" rid="F1">2</xref>–<xref ref-type="fig" rid="F2">7</xref>). Total length 4.40, carapace length 1.60, width 1.00, height 0.80, clypeus height 0.10, maxillar height 0.30, width 0.15 at base, 0.25 in the middle; chelicerae slightly excavated, 0.40 long, 0.20 in the middle, pedicel length 1.25, abdomen length 1.70, width 1.00. Legs I and II lost, leg III 0.40-0.20-0.70-0.30-0.60-0.50-0.30 = 3.00, leg IV: 0.50-0.25-0.90-0.40-0.55-0.50-0.30 = 3.40; palp femur length 0.40, width 0.10, tibia length 0.15, patella length 0.15, tarsus length 0.30, width 0.20.</p><p>Somatic characters in female similar to male, slightly larger with slightly longer legs. Eyes, sculpture of carapace, colour and integument ornamentation as in male; <!--PageBreak--><!--PageBreak-->maxillae as in male, chelicerae simple, mesal excavation only slight, with two small teeth. Palpal tarsus white, slightly flattened, no claw visible with microscope objective lens 6.6 x enlargement. Intercoxal ventral triangles and pedicel as in male. Femoral spines weak or absent. Abdomen lacking dorsal scutum.</p><p>Epigyne: spermathecae relatively large, adjacent to one another in the vertical midline. Copulatory openings posterior, funnel-shaped, with a small atrium and continued in a narrow tubiform duct (insemination duct), almost straight, bordering the spermathecae along lateral-ventral sides. The duct tightly loops mesally (see arrow in Fig. <xref ref-type="fig" rid="F1">3</xref>), to continue along the dorsal surface of the spermathecae, then returns back lateral-wards in a series of vertical coils; at the lateral end it returns back straight on the ventral side again to dive down at mesal end to merge into the spermathecae.</p><!--PageBreak--></tp:treatment-sec><tp:treatment-sec sec-type="Note"><title>Note.</title><p>In many non-salticid spider species with a filiform embolus have it supported during copulation by a sclerite. We suppose that in this salticid the conspicuous s-shaped dagger-like median apophysis ventrally on the tegulum of the male palp serves that purpose. It penetrates the opening of the insemination duct supporting the embolus, the free part of which it matches in length (Fig. <xref ref-type="fig" rid="F3">13</xref>); this length approximates also the length of the spermathecae, so that the tip of the embolus and median apophysis reach approximately the point of the first tight loop (arrow, Fig. <xref ref-type="fig" rid="F1">3</xref>). The sperm consequently has to travel on towards the spermathecae through the long trajectory of twists and curls of the insemination duct. It can be expected that the inner wall of the distalmost section is clothed with specialized cells or glands.</p></tp:treatment-sec><tp:treatment-sec sec-type="Relationships"><title>Relationships.</title><p>It is difficult to assess the taxonomic position of <italic><tp:taxon-name><tp:taxon-name-part taxon-name-part-type="genus">Depreissia</tp:taxon-name-part></tp:taxon-name></italic> within the <tp:taxon-name><tp:taxon-name-part taxon-name-part-type="family">Salticidae</tp:taxon-name-part></tp:taxon-name>. There is complete lack of conformity in body shape and structure of genital organs with the ant-mimicking <tp:taxon-name><tp:taxon-name-part taxon-name-part-type="subfamily">Myrmarachninae</tp:taxon-name-part></tp:taxon-name>. Neither do they fit in <tp:taxon-name><tp:taxon-name-part taxon-name-part-type="subfamily">Lyssomaninae</tp:taxon-name-part></tp:taxon-name>: eyes in 4 rows instead of 3 characterizes <italic><tp:taxon-name><tp:taxon-name-part taxon-name-part-type="genus">Depreissia</tp:taxon-name-part> <tp:taxon-name-part taxon-name-part-type="species">myrmex</tp:taxon-name-part></tp:taxon-name></italic> but not <italic><tp:taxon-name><tp:taxon-name-part taxon-name-part-type="genus">Depreissia</tp:taxon-name-part> <tp:taxon-name-part taxon-name-part-type="species">decipiens</tp:taxon-name-part></tp:taxon-name></italic> and the genital organs are of a clearly different type. The structure of both palp and epigyne in <italic><tp:taxon-name><tp:taxon-name-part taxon-name-part-type="genus">Onomastus</tp:taxon-name-part></tp:taxon-name></italic> Simon has a certain superficial resemblance (<xref ref-type="bibr" rid="B2">Benjamin 2010</xref>, <xref ref-type="bibr" rid="B24">Prószyński and Deeleman-Reinhold 2013</xref>), but the conformation of genital organs is incompatible with that in <italic><tp:taxon-name><tp:taxon-name-part taxon-name-part-type="genus">Depreissia</tp:taxon-name-part></tp:taxon-name></italic>. The bipartite tegulum, the embolus tip not resting on cymbium tip, the presence of a sophisticated median apophysis and the unusual structure of the epigyne are key factors. A median apophysis is found mostly in primitive salticid clades, such as <tp:taxon-name><tp:taxon-name-part taxon-name-part-type="subfamily">Cocalodinae</tp:taxon-name-part></tp:taxon-name> (<xref ref-type="bibr" rid="B16">Maddison 2009</xref>). In <italic><tp:taxon-name><tp:taxon-name-part taxon-name-part-type="genus">Depreissia</tp:taxon-name-part></tp:taxon-name></italic>, the median apophysis is positioned on the tegulum clockwise and at some distance from the embolus. The nearest genera with a comparably structured palp with similarly positioned median apophysis can be found in a recently described series of genera from New Guinea (<xref ref-type="bibr" rid="B16">Maddison 2009</xref>). We suggest the species of the genus <italic><tp:taxon-name><tp:taxon-name-part taxon-name-part-type="genus">Cucudeta</tp:taxon-name-part></tp:taxon-name></italic> Maddison to be at present the nearest known relative of <italic><tp:taxon-name><tp:taxon-name-part taxon-name-part-type="genus">Depreissia</tp:taxon-name-part></tp:taxon-name></italic>. This is also supported by the similar structure of the epigyne, with openings in posterior pockets, long ducts rising forwards in lateral arch, looping, and entering the anterior end of the spermathecae (see also <xref ref-type="bibr" rid="B17">Maddison et al. 2016</xref>). Although morphology in <italic><tp:taxon-name><tp:taxon-name-part taxon-name-part-type="genus">Cucudeta</tp:taxon-name-part></tp:taxon-name></italic> is not particularly ant like, this spider has been observed walking with a specific fluid gait while keeping the second pair of legs in the air (<xref ref-type="bibr" rid="B16">Maddison 2009</xref>), suggesting a tendency toward ant mimicry.</p></tp:treatment-sec><ref-list><ref id="B28"><mixed-citation xmlns:xlink="http://www.w3.org/1999/xlink" xlink:type="simple">
          <person-group><name name-style="western"><surname>Wesołowska</surname><given-names>W</given-names></name></person-group> (<year>1997</year>) <article-title>A redescription of ant-like jumping spider <italic><tp:taxon-name><tp:taxon-name-part taxon-name-part-type="genus">Depreissia</tp:taxon-name-part> <tp:taxon-name-part taxon-name-part-type="species">myrmex</tp:taxon-name-part></tp:taxon-name></italic> Lessert, 1942 (<tp:taxon-name><tp:taxon-name-part taxon-name-part-type="order">Araneae</tp:taxon-name-part></tp:taxon-name>: <tp:taxon-name><tp:taxon-name-part taxon-name-part-type="family">Salticidae</tp:taxon-name-part></tp:taxon-name>).</article-title> <source>Genus</source> <volume>8</volume>: <fpage>715</fpage>–<lpage>717</lpage>.</mixed-citation></ref><ref id="B7"><mixed-citation xmlns:xlink="http://www.w3.org/1999/xlink" xlink:type="simple">
          <person-group><name name-style="western"><surname>Deeleman-Reinhold</surname><given-names>CL</given-names></name><name name-style="western"><surname>Floren</surname><given-names>A</given-names></name></person-group> (<year>2003</year>) <article-title>Some remarkable, new or little-known pluridentate salticid spiders from Bornean tree canopy (<tp:taxon-name><tp:taxon-name-part taxon-name-part-type="order">Araneae</tp:taxon-name-part></tp:taxon-name>: <tp:taxon-name><tp:taxon-name-part taxon-name-part-type="family">Salticidae</tp:taxon-name-part></tp:taxon-name>).</article-title> <source>Bulletin of the British Arachnological Society</source> <volume>12</volume>: <fpage>335</fpage>–<lpage>344</lpage>.</mixed-citation></ref><ref id="B2"><mixed-citation xmlns:xlink="http://www.w3.org/1999/xlink" xlink:type="simple">
          <person-group><name name-style="western"><surname>Benjamin</surname><given-names>SP</given-names></name></person-group> (<year>2010</year>) <article-title>Revision and cladistic analysis of the jumping spider genus <italic><tp:taxon-name><tp:taxon-name-part taxon-name-part-type="genus">Onomastus</tp:taxon-name-part></tp:taxon-name></italic> (<tp:taxon-name><tp:taxon-name-part taxon-name-part-type="order">Araneae</tp:taxon-name-part></tp:taxon-name>: <tp:taxon-name><tp:taxon-name-part taxon-name-part-type="family">Salticidae</tp:taxon-name-part></tp:taxon-name>).</article-title> <source>Zoological Journal of the Linnean Society</source> <volume>159</volume>: <fpage>711</fpage>–<lpage>745</lpage>. doi: <ext-link xlink:type="simple" ext-link-type="doi" xlink:href="10.1111/j.1096-3642.2009.00580.x">10.1111/j.1096-3642.2009.00580.x</ext-link></mixed-citation></ref><ref id="B24"><mixed-citation xmlns:xlink="http://www.w3.org/1999/xlink" xlink:type="simple">
          <person-group><name name-style="western"><surname>Prószyński</surname><given-names>J</given-names></name><name name-style="western"><surname>Deeleman-Reinhold</surname><given-names>CL</given-names></name></person-group> (<year>2013</year>) <article-title>Description of some <tp:taxon-name><tp:taxon-name-part taxon-name-part-type="family">Salticidae</tp:taxon-name-part></tp:taxon-name> (<tp:taxon-name><tp:taxon-name-part taxon-name-part-type="order">Araneae</tp:taxon-name-part></tp:taxon-name>) from the Malay Archipelago. III. <tp:taxon-name><tp:taxon-name-part taxon-name-part-type="family">Salticidae</tp:taxon-name-part></tp:taxon-name> of Borneo, with comments on adjacent territories.</article-title> <source><tp:taxon-name><tp:taxon-name-part taxon-name-part-type="phylum">Arthropoda</tp:taxon-name-part></tp:taxon-name> Selecta</source> <volume>22</volume>: <fpage>113</fpage>–<lpage>144</lpage>.</mixed-citation></ref><ref id="B16"><mixed-citation xmlns:xlink="http://www.w3.org/1999/xlink" xlink:type="simple">
          <person-group><name name-style="western"><surname>Maddison</surname><given-names>WP</given-names></name></person-group> (<year>2009</year>) <article-title>New cocalodine jumping spiders from Papua New Guinea (<tp:taxon-name><tp:taxon-name-part taxon-name-part-type="order">Araneae</tp:taxon-name-part></tp:taxon-name>: <tp:taxon-name><tp:taxon-name-part taxon-name-part-type="family">Salticidae</tp:taxon-name-part></tp:taxon-name>: <tp:taxon-name><tp:taxon-name-part taxon-name-part-type="subfamily">Cocalodinae</tp:taxon-name-part></tp:taxon-name>).</article-title> <source>Zootaxa</source> <volume>2021</volume>: <fpage>1</fpage>–<lpage>22</lpage>.</mixed-citation></ref><ref id="B17"><mixed-citation xmlns:xlink="http://www.w3.org/1999/xlink" xlink:type="simple">
          <person-group><name name-style="western"><surname>Maddison</surname><given-names>WP</given-names></name><name name-style="western"><surname>Maddison</surname><given-names>DR</given-names></name><name name-style="western"><surname>Zhang</surname><given-names>J</given-names></name><name name-style="western"><surname>Szűts</surname><given-names>T</given-names></name></person-group> (<year>2016</year>) <article-title>Phylogenetic placement of the unusual jumping spider <italic><tp:taxon-name><tp:taxon-name-part taxon-name-part-type="genus">Depreissia</tp:taxon-name-part></tp:taxon-name></italic> Lessert, and a new synapomorphy uniting <tp:taxon-name><tp:taxon-name-part taxon-name-part-type="subfamily">Hisponinae</tp:taxon-name-part></tp:taxon-name> and <tp:taxon-name><tp:taxon-name-part taxon-name-part-type="subfamily">Salticinae</tp:taxon-name-part></tp:taxon-name> (<tp:taxon-name><tp:taxon-name-part taxon-name-part-type="order">Araneae</tp:taxon-name-part></tp:taxon-name>, <tp:taxon-name><tp:taxon-name-part taxon-name-part-type="family">Salticidae</tp:taxon-name-part></tp:taxon-name>).</article-title> <source>ZooKeys</source> <volume>549</volume>: <fpage>1</fpage>–<lpage>12</lpage>. doi: <ext-link xlink:type="simple" ext-link-type="doi" xlink:href="10.3897/zookeys.549.6171">10.3897/zookeys.549.6171</ext-link></mixed-citation></ref></ref-list></tp:taxon-treatment>
